# Supplementary material for: Factors Affecting Incurred Pesticide Extraction in Cereals
Source: Molecules. 2023 Jul 31;28(15):5774. doi: 10.3390/molecules28155774 (PMC10420941; doi:10.3390/molecules28155774)
Supplement: Supplementary file 1 [file molecules-28-05774-s001.zip]

Archive with 1 entries (1 files):
- molecules-2481495-supplementary.pdf
